# Supplementary material for: The first Q-Tube based high-pressure synthesis of anti-cancer active thiazolo[4,5-c]pyridazines via the [4 + 2] cyclocondensation of 3-oxo-2-arylhydrazonopropanals with 4-thiazolidinones
Source: Sci Rep. 2020 Apr 16;10:6492. doi: 10.1038/s41598-020-63453-2 (PMC7162912; doi:10.1038/s41598-020-63453-2)
Supplement: Supplementary file 2 — Supplementary Information 2. [file 41598_2020_63453_MOESM2_ESM.cif]

data_global
_audit_creation_method                  'APEX2 v2012.4-3'

_publ_requested_journal                 ?

_publ_contact_author_name               ?
_publ_contact_author_address            
;
;
_publ_contact_author_email              ?
_publ_contact_author_fax                ?
_publ_contact_author_phone              ?

_publ_section_title                     
;
;
_publ_section_abstract                  
;
;
_publ_section_references                
;
;
_publ_section_comment                   
;
;

data_I
_chemical_name_systematic               ?
_chemical_name_common                   Hamada_252_17_10_18
_chemical_formula_moiety                ?
_chemical_formula_sum                   'C23 H13 N5 O S3'
_chemical_formula_iupac                 ?
_chemical_formula_weight                471.56

_chemical_melting_point                 ?

_space_group_crystal_system             monoclinic
_space_group_name_H-M_alt               'P 1 21/n 1'
_space_group_name_Hall                  '-P 2yn'
loop_
    _space_group_symop_operation_xyz
    'x, y, z'
    '-x+1/2, y+1/2, -z+1/2'
    '-x, -y, -z'
    'x-1/2, -y-1/2, z-1/2'

_cell_length_a                          13.8134(7)
_cell_length_b                          9.7580(5)
_cell_length_c                          16.2524(7)
_cell_angle_alpha                       90
_cell_angle_beta                        107.510(3)
_cell_angle_gamma                       90
_cell_volume                            2089.17(18)
_cell_formula_units_Z                   4
_cell_measurement_reflns_used           3247
_cell_measurement_theta_min             3.6923
_cell_measurement_theta_max             65.9515
_cell_measurement_temperature           296.(2)

_exptl_crystal_description              Block
_exptl_crystal_colour                   'clear orange'
_exptl_crystal_size_max                 0.120
_exptl_crystal_size_mid                 0.100
_exptl_crystal_size_min                 0.050
_exptl_crystal_density_diffrn           1.499
_exptl_crystal_density_meas             ?
_exptl_crystal_density_method           'not measured'
_exptl_crystal_F_000                    968

_exptl_absorpt_coefficient_mu           3.476
_exptl_absorpt_correction_type          multi-scan
_exptl_absorpt_process_details          'SADABS V2008/1 (Bruker AXS Inc.)'
_exptl_absorpt_correction_T_min         0.67
_exptl_absorpt_correction_T_max         0.85

_exptl_special_details                  
;
; 

_diffrn_ambient_temperature             296.(2)

_diffrn_source                          ?
_diffrn_source_type                     'Incoatec Cu-ImS'

_diffrn_radiation_type                  'Cu K\a'
_diffrn_radiation_wavelength            1.54178
_diffrn_radiation_monochromator         'mirror optics'

_diffrn_measurement_device_type         'Bruker X8 Prospector'
_diffrn_measurement_method              'omega and phi scans'

_diffrn_detector_area_resol_mean        8.3333
_diffrn_reflns_number                   14408
_diffrn_reflns_av_R_equivalents         0.0737
_diffrn_reflns_av_sigmaI/netI           0.0845
_diffrn_reflns_theta_min                5.64
_diffrn_reflns_theta_max                66.76
_diffrn_reflns_theta_full               66.76
_diffrn_measured_fraction_theta_max     0.948
_diffrn_measured_fraction_theta_full    0.948
_diffrn_reflns_limit_h_min              -16
_diffrn_reflns_limit_h_max              15
_diffrn_reflns_limit_k_min              -11
_diffrn_reflns_limit_k_max              8
_diffrn_reflns_limit_l_min              -19
_diffrn_reflns_limit_l_max              19

_refine_special_details                 
;
Refinement of F^2^ against ALL reflections.  The weighted R-factor wR and
goodness of fit S are based on F^2^, conventional R-factors R are based
on F, with F set to zero for negative F^2^. The threshold expression of
F^2^ > 2sigma(F^2^) is used only for calculating R-factors(gt) etc. and is
not relevant to the choice of reflections for refinement.  R-factors based
on F^2^ are statistically about twice as large as those based on F, and R-
factors based on ALL data will be even larger.
;

_reflns_number_total                    3515
_reflns_number_gt                       1989
_reflns_threshold_expression            >2sigma(I)

_refine_ls_structure_factor_coef        Fsqd
_refine_ls_matrix_type                  full
_refine_ls_R_factor_all                 0.1464
_refine_ls_R_factor_gt                  0.0756
_refine_ls_wR_factor_gt                 0.1430
_refine_ls_wR_factor_ref                0.1756
_refine_ls_goodness_of_fit_ref          1.053
_refine_ls_restrained_S_all             1.053
_refine_ls_number_reflns                3515
_refine_ls_number_parameters            289
_refine_ls_number_restraints            0
_refine_ls_hydrogen_treatment           mixed
_refine_ls_weighting_scheme             calc
_refine_ls_weighting_details
    'calc w=1/[\s^2^(Fo^2^)+(0.0001P)^2^+11.1100P] where P=(Fo^2^+2Fc^2^)/3'

_atom_sites_solution_hydrogens          geom
_atom_sites_solution_primary            direct
_atom_sites_solution_secondary          difmap

_refine_ls_shift/su_max                 0.000
_refine_ls_shift/su_mean                0.000
_refine_diff_density_max                0.463
_refine_diff_density_min                -0.508
_refine_ls_extinction_method            none
_refine_ls_extinction_coef              ?

loop_
    _atom_type_symbol
    _atom_type_description
    _atom_type_scat_dispersion_real
    _atom_type_scat_dispersion_imag
    _atom_type_scat_source
    C C 0.0181 0.0091 'International Tables Vol C Tables 4.2.6.8 and 6.1.1.4'
    H H 0.0000 0.0000 'International Tables Vol C Tables 4.2.6.8 and 6.1.1.4'
    N N 0.0311 0.0180 'International Tables Vol C Tables 4.2.6.8 and 6.1.1.4'
    O O 0.0492 0.0322 'International Tables Vol C Tables 4.2.6.8 and 6.1.1.4'
    S S 0.3331 0.5567 'International Tables Vol C Tables 4.2.6.8 and 6.1.1.4'

_computing_data_collection              
    'Bruker Instrument Service v2012.4.0.0'
_computing_cell_refinement              'SAINT V8.18C (Bruker AXS Inc., 2011)'
_computing_data_reduction               'SAINT V8.18C (Bruker AXS Inc., 2011)'
_computing_structure_solution           'SHELXS-97 (Sheldrick, 2008)'
_computing_structure_refinement         'SHELXL-97 (Sheldrick, 2008)'
_computing_molecular_graphics           ?
_computing_publication_material         ?

loop_
    _atom_site_type_symbol
    _atom_site_label
    _atom_site_fract_x
    _atom_site_fract_y
    _atom_site_fract_z
    _atom_site_U_iso_or_equiv
    _atom_site_adp_type
    _atom_site_calc_flag
    _atom_site_refinement_flags
    _atom_site_occupancy
    _atom_site_disorder_assembly
    _atom_site_disorder_group
    S S3 1.06500(17) -0.1353(3) 0.73222(14) 0.0793(7) Uani d . 1 . .
    S S2 0.90957(13) 0.3926(2) 1.04834(9) 0.0481(5) Uani d . 1 . .
    S S1 0.76688(15) 0.7975(2) 1.13478(11) 0.0619(6) Uani d . 1 . .
    O O1 1.0368(4) -0.0408(6) 0.8922(3) 0.0667(15) Uani d . 1 . .
    N N2 0.8025(4) 0.6372(6) 1.0152(3) 0.0504(15) Uani d . 1 . .
    N N3 0.8263(4) 0.5198(6) 0.8992(3) 0.0466(14) Uani d . 1 . .
    N N1 0.8716(4) 0.5713(6) 1.1636(3) 0.0504(15) Uani d . 1 . .
    C C17 1.0226(6) -0.1227(10) 0.6238(5) 0.075(3) Uani d . 1 . .
    H H17 1.0446 -0.1794 0.5871 0.09 Uiso calc R 1 . .
    C C14 0.9890(5) -0.0014(7) 0.7428(4) 0.0460(17) Uani d . 1 . .
    C C13 0.9951(5) 0.0350(8) 0.8322(4) 0.0481(18) Uani d . 1 . .
    C C10 0.9533(5) 0.1690(7) 0.8525(4) 0.0420(16) Uani d . 1 . .
    C C11 0.9621(5) 0.2025(7) 0.9400(4) 0.0439(16) Uani d . 1 . .
    H H11 0.9948 0.1447 0.9853 0.053 Uiso calc R 1 . .
    C C12 0.9206(4) 0.3218(7) 0.9536(4) 0.0390(15) Uani d . 1 . .
    C C8 0.8392(5) 0.5339(8) 0.9857(4) 0.0478(18) Uani d . 1 . .
    C C7 0.8194(5) 0.6507(8) 1.1020(4) 0.0510(19) Uani d . 1 . .
    C C6 0.8174(5) 0.7442(8) 1.2412(4) 0.0526(19) Uani d . 1 . .
    C C15 0.9314(4) 0.0561(7) 0.6613(3) 0.0363(15) Uani d . 1 . .
    H H15 0.8876 0.1307 0.6529 0.044 Uiso calc R 1 . .
    C C16 0.9541(6) -0.0232(8) 0.5961(5) 0.062(2) Uani d . 1 . .
    H H16 0.9232 -0.0067 0.5377 0.074 Uiso calc R 1 . .
    N N5 0.9102(4) 0.2473(6) 0.7871(3) 0.0443(14) Uani d . 1 . .
    N N4 0.8705(4) 0.3682(6) 0.8033(3) 0.0417(13) Uani d . 1 . .
    C C9 0.8703(4) 0.4081(7) 0.8837(4) 0.0407(16) Uani d . 1 . .
    C C1 0.8703(5) 0.6214(8) 1.2433(4) 0.0525(18) Uani d . 1 . .
    C C18 0.8281(5) 0.4496(8) 0.7265(4) 0.0441(17) Uani d . 1 . .
    C C23 0.7704(5) 0.3869(8) 0.6530(4) 0.0529(19) Uani d . 1 . .
    H H23 0.7532 0.2949 0.6543 0.063 Uiso calc R 1 . .
    C C22 0.7376(6) 0.4595(9) 0.5774(4) 0.063(2) Uani d . 1 . .
    H H22 0.6975 0.4176 0.5273 0.075 Uiso calc R 1 . .
    C C21 0.7648(6) 0.5947(10) 0.5764(5) 0.064(2) Uani d . 1 . .
    H H21 0.7447 0.6431 0.5248 0.077 Uiso calc R 1 . .
    C C20 0.8214(5) 0.6607(9) 0.6508(5) 0.064(2) Uani d . 1 . .
    H H20 0.8376 0.753 0.6497 0.077 Uiso calc R 1 . .
    C C19 0.8537(5) 0.5862(8) 0.7270(4) 0.0550(19) Uani d . 1 . .
    H H19 0.8921 0.628 0.7778 0.066 Uiso calc R 1 . .
    C C2 0.9180(7) 0.5627(9) 1.3228(5) 0.075(3) Uani d . 1 . .
    H H2 0.9559 0.4828 1.3265 0.09 Uiso calc R 1 . .
    C C3 0.9087(7) 0.6243(11) 1.3963(5) 0.083(3) Uani d . 1 . .
    H H3 0.9395 0.5841 1.4497 0.099 Uiso calc R 1 . .
    C C5 0.8088(6) 0.8067(9) 1.3154(5) 0.063(2) Uani d . 1 . .
    H H5 0.7731 0.8882 1.3127 0.076 Uiso calc R 1 . .
    C C4 0.8546(6) 0.7441(10) 1.3926(5) 0.072(2) Uani d . 1 . .
    H H4 0.8492 0.7829 1.4433 0.087 Uiso calc R 1 . .

loop_
    _atom_site_aniso_label
    _atom_site_aniso_U_11
    _atom_site_aniso_U_22
    _atom_site_aniso_U_33
    _atom_site_aniso_U_12
    _atom_site_aniso_U_13
    _atom_site_aniso_U_23
    S3 0.0845(15) 0.0792(18) 0.0740(13) 0.0230(14) 0.0236(11) -0.0071(13)
    S2 0.0568(10) 0.0539(13) 0.0341(8) -0.0012(9) 0.0142(7) -0.0007(8)
    S1 0.0695(12) 0.0642(14) 0.0552(10) 0.0088(11) 0.0236(9) -0.0087(10)
    O1 0.090(4) 0.062(4) 0.048(3) 0.024(3) 0.021(3) 0.011(3)
    N2 0.056(3) 0.056(4) 0.041(3) 0.003(3) 0.017(3) -0.006(3)
    N3 0.048(3) 0.054(4) 0.037(3) -0.002(3) 0.012(2) -0.004(3)
    N1 0.064(4) 0.043(4) 0.047(3) 0.000(3) 0.022(3) -0.002(3)
    C17 0.082(6) 0.087(7) 0.063(5) 0.009(5) 0.033(4) -0.018(5)
    C14 0.053(4) 0.039(4) 0.052(4) 0.004(3) 0.025(3) -0.003(3)
    C13 0.049(4) 0.053(5) 0.043(4) 0.000(4) 0.014(3) 0.005(4)
    C10 0.044(3) 0.046(5) 0.038(3) -0.001(3) 0.014(3) 0.004(3)
    C11 0.049(4) 0.046(5) 0.034(3) -0.002(4) 0.008(3) 0.009(3)
    C12 0.044(3) 0.037(4) 0.036(3) 0.000(3) 0.011(3) 0.004(3)
    C8 0.046(4) 0.060(5) 0.038(3) -0.006(4) 0.014(3) -0.001(4)
    C7 0.050(4) 0.058(5) 0.048(4) -0.004(4) 0.020(3) -0.004(4)
    C6 0.053(4) 0.059(6) 0.051(4) -0.008(4) 0.024(3) -0.009(4)
    C15 0.041(3) 0.045(4) 0.024(3) 0.003(3) 0.012(2) -0.006(3)
    C16 0.071(5) 0.062(6) 0.052(4) 0.000(5) 0.019(4) 0.001(4)
    N5 0.048(3) 0.048(4) 0.037(3) 0.000(3) 0.013(2) -0.001(3)
    N4 0.046(3) 0.047(4) 0.031(3) 0.001(3) 0.009(2) 0.001(3)
    C9 0.040(3) 0.048(5) 0.035(3) -0.003(3) 0.011(3) 0.000(3)
    C1 0.061(4) 0.052(5) 0.052(4) -0.007(4) 0.027(3) -0.008(4)
    C18 0.053(4) 0.045(5) 0.036(3) 0.002(4) 0.015(3) 0.005(3)
    C23 0.062(4) 0.056(5) 0.038(4) 0.001(4) 0.011(3) -0.006(4)
    C22 0.070(5) 0.073(6) 0.038(4) 0.012(5) 0.007(3) -0.005(4)
    C21 0.070(5) 0.079(7) 0.047(4) 0.024(5) 0.022(4) 0.022(4)
    C20 0.063(5) 0.061(6) 0.074(5) 0.009(4) 0.028(4) 0.017(5)
    C19 0.056(4) 0.061(6) 0.046(4) -0.002(4) 0.012(3) 0.006(4)
    C2 0.107(7) 0.067(6) 0.052(4) 0.010(5) 0.025(4) 0.003(4)
    C3 0.118(7) 0.086(8) 0.047(4) 0.000(7) 0.029(5) -0.004(5)
    C5 0.076(5) 0.057(6) 0.066(5) -0.006(4) 0.034(4) -0.015(4)
    C4 0.091(6) 0.078(7) 0.057(5) -0.013(6) 0.036(4) -0.021(5)

_geom_special_details                   
;
All esds (except the esd in the dihedral angle between two l.s. planes)
are estimated using the full covariance matrix.  The cell esds are taken
into account individually in the estimation of esds in distances, angles
and torsion angles; correlations between esds in cell parameters are only
used when they are defined by crystal symmetry.  An approximate (isotropic)
treatment of cell esds is used for estimating esds involving l.s. planes.
;

loop_
    _geom_bond_atom_site_label_1
    _geom_bond_atom_site_label_2
    _geom_bond_site_symmetry_2
    _geom_bond_distance
    _geom_bond_publ_flag
    S3 C17 . 1.685(8) ?
    S3 C14 . 1.718(7) ?
    S2 C12 . 1.735(6) ?
    S2 C8 . 1.812(7) ?
    S1 C6 . 1.739(7) ?
    S1 C7 . 1.759(7) ?
    O1 C13 . 1.221(7) ?
    N2 C8 . 1.285(8) ?
    N2 C7 . 1.365(8) ?
    N3 C9 . 1.309(8) ?
    N3 C8 . 1.369(7) ?
    N1 C7 . 1.298(8) ?
    N1 C1 . 1.390(8) ?
    C17 C16 . 1.336(10) ?
    C17 H17 . 0.93 ?
    C14 C15 . 1.438(8) ?
    C14 C13 . 1.472(8) ?
    C13 C10 . 1.506(9) ?
    C10 N5 . 1.299(8) ?
    C10 C11 . 1.428(8) ?
    C11 C12 . 1.345(9) ?
    C11 H11 . 0.93 ?
    C12 C9 . 1.417(8) ?
    C6 C1 . 1.399(10) ?
    C6 C5 . 1.387(9) ?
    C15 C16 . 1.422(9) ?
    C15 H15 . 0.93 ?
    C16 H16 . 0.93 ?
    N5 N4 . 1.359(7) ?
    N4 C9 . 1.364(7) ?
    N4 C18 . 1.447(8) ?
    C1 C2 . 1.386(10) ?
    C18 C19 . 1.378(9) ?
    C18 C23 . 1.364(9) ?
    C23 C22 . 1.373(9) ?
    C23 H23 . 0.93 ?
    C22 C21 . 1.373(11) ?
    C22 H22 . 0.93 ?
    C21 C20 . 1.384(10) ?
    C21 H21 . 0.93 ?
    C20 C19 . 1.389(9) ?
    C20 H20 . 0.93 ?
    C19 H19 . 0.93 ?
    C2 C3 . 1.378(10) ?
    C2 H2 . 0.93 ?
    C3 C4 . 1.379(11) ?
    C3 H3 . 0.93 ?
    C5 C4 . 1.368(10) ?
    C5 H5 . 0.93 ?
    C4 H4 . 0.93 ?

loop_
    _geom_angle_atom_site_label_1
    _geom_angle_atom_site_label_2
    _geom_angle_atom_site_label_3
    _geom_angle_site_symmetry_1
    _geom_angle_site_symmetry_3
    _geom_angle
    _geom_angle_publ_flag
    C17 S3 C14 . . 91.1(4) ?
    C12 S2 C8 . . 88.8(3) ?
    C6 S1 C7 . . 88.8(3) ?
    C8 N2 C7 . . 119.8(6) ?
    C9 N3 C8 . . 110.9(6) ?
    C7 N1 C1 . . 110.4(6) ?
    C16 C17 S3 . . 113.2(6) ?
    C16 C17 H17 . . 123.4 ?
    S3 C17 H17 . . 123.4 ?
    C15 C14 C13 . . 131.8(6) ?
    C15 C14 S3 . . 112.9(4) ?
    C13 C14 S3 . . 115.3(5) ?
    O1 C13 C14 . . 121.0(7) ?
    O1 C13 C10 . . 118.0(6) ?
    C14 C13 C10 . . 120.9(6) ?
    N5 C10 C11 . . 124.1(6) ?
    N5 C10 C13 . . 116.3(5) ?
    C11 C10 C13 . . 119.6(6) ?
    C12 C11 C10 . . 116.7(6) ?
    C12 C11 H11 . . 121.6 ?
    C10 C11 H11 . . 121.6 ?
    C11 C12 C9 . . 120.8(6) ?
    C11 C12 S2 . . 130.2(5) ?
    C9 C12 S2 . . 108.8(5) ?
    N2 C8 N3 . . 121.2(6) ?
    N2 C8 S2 . . 126.3(5) ?
    N3 C8 S2 . . 112.5(5) ?
    N1 C7 N2 . . 128.4(7) ?
    N1 C7 S1 . . 115.9(5) ?
    N2 C7 S1 . . 115.7(6) ?
    C1 C6 C5 . . 122.4(7) ?
    C1 C6 S1 . . 109.3(5) ?
    C5 C6 S1 . . 128.3(7) ?
    C16 C15 C14 . . 106.9(6) ?
    C16 C15 H15 . . 126.6 ?
    C14 C15 H15 . . 126.6 ?
    C17 C16 C15 . . 115.9(7) ?
    C17 C16 H16 . . 122.1 ?
    C15 C16 H16 . . 122.1 ?
    C10 N5 N4 . . 117.7(5) ?
    N5 N4 C9 . . 123.4(5) ?
    N5 N4 C18 . . 113.1(5) ?
    C9 N4 C18 . . 123.5(6) ?
    N3 C9 N4 . . 123.9(6) ?
    N3 C9 C12 . . 118.9(5) ?
    N4 C9 C12 . . 117.2(6) ?
    C6 C1 C2 . . 118.3(7) ?
    C6 C1 N1 . . 115.6(6) ?
    C2 C1 N1 . . 126.0(7) ?
    C19 C18 C23 . . 121.4(7) ?
    C19 C18 N4 . . 119.3(6) ?
    C23 C18 N4 . . 119.1(7) ?
    C18 C23 C22 . . 120.0(8) ?
    C18 C23 H23 . . 120.0 ?
    C22 C23 H23 . . 120.0 ?
    C23 C22 C21 . . 119.2(7) ?
    C23 C22 H22 . . 120.4 ?
    C21 C22 H22 . . 120.4 ?
    C22 C21 C20 . . 121.5(7) ?
    C22 C21 H21 . . 119.3 ?
    C20 C21 H21 . . 119.3 ?
    C21 C20 C19 . . 118.7(8) ?
    C21 C20 H20 . . 120.6 ?
    C19 C20 H20 . . 120.6 ?
    C18 C19 C20 . . 119.1(7) ?
    C18 C19 H19 . . 120.4 ?
    C20 C19 H19 . . 120.4 ?
    C1 C2 C3 . . 119.1(8) ?
    C1 C2 H2 . . 120.5 ?
    C3 C2 H2 . . 120.5 ?
    C4 C3 C2 . . 121.6(8) ?
    C4 C3 H3 . . 119.2 ?
    C2 C3 H3 . . 119.2 ?
    C4 C5 C6 . . 117.7(8) ?
    C4 C5 H5 . . 121.2 ?
    C6 C5 H5 . . 121.2 ?
    C3 C4 C5 . . 120.9(7) ?
    C3 C4 H4 . . 119.6 ?
    C5 C4 H4 . . 119.6 ?

loop_
    _geom_torsion_atom_site_label_1
    _geom_torsion_atom_site_label_2
    _geom_torsion_atom_site_label_3
    _geom_torsion_atom_site_label_4
    _geom_torsion_site_symmetry_1
    _geom_torsion_site_symmetry_2
    _geom_torsion_site_symmetry_3
    _geom_torsion_site_symmetry_4
    _geom_torsion
    _geom_torsion_publ_flag
    C14 S3 C17 C16 . . . . -0.2(7) ?
    C17 S3 C14 C15 . . . . -1.3(6) ?
    C17 S3 C14 C13 . . . . 179.5(6) ?
    C15 C14 C13 O1 . . . . 168.2(7) ?
    S3 C14 C13 O1 . . . . -12.8(9) ?
    C15 C14 C13 C10 . . . . -13.9(11) ?
    S3 C14 C13 C10 . . . . 165.2(5) ?
    O1 C13 C10 N5 . . . . 179.6(6) ?
    C14 C13 C10 N5 . . . . 1.6(9) ?
    O1 C13 C10 C11 . . . . -0.8(9) ?
    C14 C13 C10 C11 . . . . -178.9(6) ?
    N5 C10 C11 C12 . . . . 1.4(10) ?
    C13 C10 C11 C12 . . . . -178.1(6) ?
    C10 C11 C12 C9 . . . . 0.5(9) ?
    C10 C11 C12 S2 . . . . 176.1(5) ?
    C8 S2 C12 C11 . . . . -176.6(7) ?
    C8 S2 C12 C9 . . . . -0.6(5) ?
    C7 N2 C8 N3 . . . . -177.9(6) ?
    C7 N2 C8 S2 . . . . 3.2(10) ?
    C9 N3 C8 N2 . . . . 179.6(6) ?
    C9 N3 C8 S2 . . . . -1.3(7) ?
    C12 S2 C8 N2 . . . . -179.9(6) ?
    C12 S2 C8 N3 . . . . 1.1(5) ?
    C1 N1 C7 N2 . . . . 179.9(7) ?
    C1 N1 C7 S1 . . . . 2.1(8) ?
    C8 N2 C7 N1 . . . . 1.3(11) ?
    C8 N2 C7 S1 . . . . 179.1(5) ?
    C6 S1 C7 N1 . . . . -1.6(6) ?
    C6 S1 C7 N2 . . . . -179.7(6) ?
    C7 S1 C6 C1 . . . . 0.6(5) ?
    C7 S1 C6 C5 . . . . -178.6(7) ?
    C13 C14 C15 C16 . . . . -178.6(7) ?
    S3 C14 C15 C16 . . . . 2.3(7) ?
    S3 C17 C16 C15 . . . . 1.7(10) ?
    C14 C15 C16 C17 . . . . -2.5(9) ?
    C11 C10 N5 N4 . . . . -0.3(9) ?
    C13 C10 N5 N4 . . . . 179.2(5) ?
    C10 N5 N4 C9 . . . . -2.8(9) ?
    C10 N5 N4 C18 . . . . 177.6(5) ?
    C8 N3 C9 N4 . . . . -179.4(6) ?
    C8 N3 C9 C12 . . . . 0.9(8) ?
    N5 N4 C9 N3 . . . . -175.2(6) ?
    C18 N4 C9 N3 . . . . 4.4(9) ?
    N5 N4 C9 C12 . . . . 4.5(9) ?
    C18 N4 C9 C12 . . . . -175.9(6) ?
    C11 C12 C9 N3 . . . . 176.5(6) ?
    S2 C12 C9 N3 . . . . 0.0(7) ?
    C11 C12 C9 N4 . . . . -3.2(9) ?
    S2 C12 C9 N4 . . . . -179.7(4) ?
    C5 C6 C1 C2 . . . . -1.9(11) ?
    S1 C6 C1 C2 . . . . 178.9(6) ?
    C5 C6 C1 N1 . . . . 179.7(6) ?
    S1 C6 C1 N1 . . . . 0.4(8) ?
    C7 N1 C1 C6 . . . . -1.6(9) ?
    C7 N1 C1 C2 . . . . -179.9(7) ?
    N5 N4 C18 C19 . . . . -131.5(6) ?
    C9 N4 C18 C19 . . . . 48.9(9) ?
    N5 N4 C18 C23 . . . . 43.2(8) ?
    C9 N4 C18 C23 . . . . -136.4(6) ?
    C19 C18 C23 C22 . . . . 0.9(10) ?
    N4 C18 C23 C22 . . . . -173.7(6) ?
    C18 C23 C22 C21 . . . . 0.8(11) ?
    C23 C22 C21 C20 . . . . -2.3(12) ?
    C22 C21 C20 C19 . . . . 2.0(11) ?
    C23 C18 C19 C20 . . . . -1.2(10) ?
    N4 C18 C19 C20 . . . . 173.4(6) ?
    C21 C20 C19 C18 . . . . -0.3(10) ?
    C6 C1 C2 C3 . . . . 2.3(12) ?
    N1 C1 C2 C3 . . . . -179.3(7) ?
    C1 C2 C3 C4 . . . . -1.3(14) ?
    C1 C6 C5 C4 . . . . 0.2(11) ?
    S1 C6 C5 C4 . . . . 179.3(6) ?
    C2 C3 C4 C5 . . . . -0.4(14) ?
    C6 C5 C4 C3 . . . . 1.0(12) ?
